# Supplementary material for: Molecular Detection of Plasmodium malariae/Plasmodium brasilianum in Non-Human Primates in Captivity in Costa Rica
Source: PLoS One. 2017 Jan 26;12(1):e0170704. doi: 10.1371/journal.pone.0170704 (PMC5268763; doi:10.1371/journal.pone.0170704)
Supplement: S1 Table — (XLS) [file pone.0170704.s001.xls]

## Sheet: Database
S1 Table. Complete database of 152 primates non-humans analyzed in 13 rescue centers in Costa Rica
Date	Rescue Center	Province	Canton	District	Coor-x	Coor-y	Sample Code	Species	Identification	Blood	Swab	Sex	Age	Weight	Temperature	Body condition	Fur condition	Alopecia	Ectoparasites	Mucous membranes	Hydration	Lymphonodes	Diet	Feeding frequency	Appetite	Previous diseases	Disease description	Applied treatment	Type of treatment	Veterinary evaluation	Veterinary evaluation frequency	Deworming	Deworming frequency
2015-03-17	A	Puntarenas	Quepos	Quepos	9.48109	-84.1408	SO-01	1	Charlotte	Yes	Yes	2	1	446 gr	37.4	3	1	2	2	1	1	1	1,2,4,5	2	1	2	0	2	0	1	1	1	1
2015-03-17	A	Puntarenas	Quepos	Quepos	9.48109	-84.1408	SO-02	1	Clyde	Yes	Yes	1	1	516 gr	38.2	3	1	2	2	1	1	1	1,2,4,5	2	1	2	0	2	0	1	1	1	1
2015-03-17	A	Puntarenas	Quepos	Quepos	9.48109	-84.1408	SO-03	1	Alvarito	Yes	Yes	1	1	750 gr	39	1	1	2	2	1	1	1	1,2,4,5	2	1	2	0	2	0	1	1	1	1
2015-03-17	A	Puntarenas	Quepos	Quepos	9.48109	-84.1408	SO-04	1	Nibbles	Yes	Yes	2	1	653 gr	38.8	2	1	2	2	1	1	1	1,2,4,5	2	1	1	1	1	1	1	1	1	1
2015-03-17	A	Puntarenas	Quepos	Quepos	9.48109	-84.1408	SO-05	1	Skeattles	Yes	Yes	2	1	671 gr	38.5	2	1	2	2	1	1	1	1,2,4,5	2	1	2	0	2	0	1	1	1	1
2015-03-17	A	Puntarenas	Quepos	Quepos	9.48109	-84.1408	SO-06	1	Serena	Yes	Yes	2	1	657 gr	37.7	2	1	2	2	1	1	1	1,2,4,5	2	1	2	0	2	0	1	1	1	1
2015-03-17	A	Puntarenas	Quepos	Quepos	9.48109	-84.1408	AP-07	2	Marisol	Yes	Yes	2	1		35.4	4	2	1	2	4	3	1	1,2,8	2	1	1	2	1	1, 2	1	1	1	1
2015-03-17	A	Puntarenas	Quepos	Quepos	9.48109	-84.1408	AP-08	2	Venecia	Yes	Yes	2	1	1,720 gr	38	3	1	2	2	1	1	1	1,2,8	2	1	2	0	2	0	1	1	1	1
2015-03-17	A	Puntarenas	Quepos	Quepos	9.48109	-84.1408	CJ-09	5	Pipsquick	Yes	Yes	1	1	235 gr	37.3	2	1	2	2	1	1	1	1,2,3,4,5,6,7	2	1	2	0	2	0	1	1	1	1
2015-03-17	A	Puntarenas	Quepos	Quepos	9.48109	-84.1408	CJ-10	5	Jesse	Yes	Yes	2	1	328 gr	38	2	1	2	2	1	1	1	1,2,3,4,5,6,7	2	1	2	0	2	0	1	1	1	1
2015-03-17	A	Puntarenas	Quepos	Quepos	9.48109	-84.1408	CJ-11	5	Sparrow	Yes	Yes	1	2	267 gr	37.8	2	1	2	2	1	1	1	1,2,3,4,5,6,7	2	1	2	0	2	0	1	1	1	1
2015-03-17	A	Puntarenas	Quepos	Quepos	9.48109	-84.1408	CJ-12	5	Mickey	Yes	Yes	1	1	315 gr	36.1	2	1	2	2	1	1	1	1,2,3,4,5,6,7	2	1	2	0	2	0	1	1	1	1
2015-03-17	A	Puntarenas	Quepos	Quepos	9.48109	-84.1408	CJ-13	5	Ninja	Yes	Yes	1	1	316 gr	38.3	2	1	2	2	1	1	1	1,2,3,4,5,6,7	2	1	2	0	2	0	1	1	1	1
2015-03-17	A	Puntarenas	Quepos	Quepos	9.48109	-84.1408	CJ-14	5	Rudy	Yes	Yes	1	1	235 gr	38.7	2	1	2	2	1	1	1	1,2,3,4,5,6,7	2	1	2	0	2	0	1	1	1	1
2015-03-17	A	Puntarenas	Quepos	Quepos	9.48109	-84.1408	CJ-15	5	Bella	Yes	Yes	2	1	208 gr	37.2	2	1	2	2	1	1	1	1,2,3,4,5,6,7	2	1	2	0	2	0	1	1	1	1
2015-03-17	A	Puntarenas	Quepos	Quepos	9.48109	-84.1408	CJ-16	5	Gouber	Yes	Yes	1	1	320 gr	37.8	2	1	2	2	1	1	1	1,2,3,4,5,6,7	2	1	2	0	2	0	1	1	1	1
2015-03-17	A	Puntarenas	Quepos	Quepos	9.48109	-84.1408	CJ-17	5	Yang	Yes	Yes	1	1	197 gr	36.4	3	1	1	2	1	1	2	1,2,3,4,5,6,7	2	1	2	0	2	0	1	1	1	1
2015-03-17	A	Puntarenas	Quepos	Quepos	9.48109	-84.1408	CJ-18	5	Sage	Yes	Yes	2	1	220 gr	36.7	3	1	2	2	1	1	1	1,2,3,4,5,6,7	2	1	2	0	2	0	1	1	1	1
2015-03-17	A	Puntarenas	Quepos	Quepos	9.48109	-84.1408	CJ-19	5	Tinny	Yes	Yes	1	1	238 gr	37	2	1	2	2	1	1	1	1,2,3,4,5,6,7	2	1	2	0	2	0	1	1	1	1
2015-03-17	A	Puntarenas	Quepos	Quepos	9.48109	-84.1408	CJ-20	5	Goupy	Yes	Yes	1	1	286 gr	37.8	2	1	2	2	1	1	1	1,2,3,4,5,6,7	2	1	2	0	2	0	1	1	1	1
2015-03-17	A	Puntarenas	Quepos	Quepos	9.48109	-84.1408	CJ-21	5	Farfel	Yes	Yes	2	1	225 gr	38.3	3	1	2	2	1	1	1	1,2,3,4,5,6,7	2	1	3	0	3	0	1	1	1	1
2015-03-17	A	Puntarenas	Quepos	Quepos	9.48109	-84.1408	CJ-22	5	Sandy	Yes	Yes	2	1	261 gr	37.8	3	1	2	2	1	1	1	1,2,3,4,5,6,7	2	1	3	0	3	0	1	1	1	1
2015-03-17	A	Puntarenas	Quepos	Quepos	9.48109	-84.1408	CJ-23	5	Boss Marley	Yes	Yes	1	2	215 gr	37	2	1	2	2	1	1	1	1,2,3,4,5,6,7	2	1	2	0	2	0	1	1	1	1
2015-03-17	A	Puntarenas	Quepos	Quepos	9.48109	-84.1408	CJ-24	5	Shrek	Yes	Yes	1	1	607 gr	37.5	2	1	2	2	1	1	1	1,2,3,4,5,6,7	2	1	1	2	1	3, 4	1	1	1	1
2015-03-17	A	Puntarenas	Quepos	Quepos	9.48109	-84.1408	CJ-25	5	Annie	Yes	Yes	2	1	536 gr	37.8	2	1	1	2	1	1	1	1,2,3,4,5,6,7	2	1	1	4	1	1	1	1	1	1
2015-05-01	B	Limón	Talamanca	Puerto viejo	9.6429	-82.7234	AP-26	2	Aldo	Yes	Yes	1	1	2820 gr		2	1	2	2	1	1	1	1,2,8,9,10	3	1	1	2, 5, 6	1	1	1	3	1	1
2015-05-01	B	Limón	Talamanca	Puerto viejo	9.6429	-82.7234	AP-27	2	Bella 2	Yes	No	2	2	1080 gr		2	1	2	2	1	1	1	1,2,8,9,10	3	1	2	0	2	0	1	3	1	1
2015-05-01	B	Limón	Talamanca	Puerto viejo	9.6429	-82.7234	AP-28	2	Santi	Yes	Yes	1	2	800 gr		2	1	2	2	1	1	1	1,2,8,9,10	3	1	2	0	2	0	1	3	1	1
2015-05-01	B	Limón	Talamanca	Puerto viejo	9.6429	-82.7234	AP-29	2	Janet	Yes	Yes	2	2	680 gr		2	1	2	2	1	1	1	1,2,8,9,10	3	1	2	0	1	2	1	3	1	1
2015-05-01	B	Limón	Talamanca	Puerto viejo	9.6429	-82.7234	AP-30	2	Maky	Yes	Yes	1	1	4580 gr		2	1	2	2	1	1	1	1,2,8,9,10	3	1	2	0	1	2	1	3	1	1
2015-05-01	B	Limón	Talamanca	Puerto viejo	9.6429	-82.7234	AP-31	2	Manina	Yes	No	2	1	3700 gr		2	1	2	2	1	1	1	1,2,8,9,10	3	1	1	7	1	1	1	3	1	1
2015-05-01	B	Limón	Talamanca	Puerto viejo	9.6429	-82.7234	AP-32	2	Leggins	Yes	Yes	2	1	4500 gr		2	1	2	2	1	1	1	1,2,8,9,10	3	1	1	8	1	1, 2, 5	1	3	1	1
2015-05-01	B	Limón	Talamanca	Puerto viejo	9.6429	-82.7234	AP-33	2	Sergio	Yes	Yes	1	2	1618 gr		2	1	2	2	1	1	1	1,2,8,9,10	3	1	2	0	1	2	1	3	1	1
2015-05-01	B	Limón	Talamanca	Puerto viejo	9.6429	-82.7234	AP-34	2	Papeta	Yes	Yes	2	1	4120 gr		2	1	2	2	1	1	1	1,2,8,9,10	3	1	1	2	1	1	1	3	1	1
2015-05-01	B	Limón	Talamanca	Puerto viejo	9.6429	-82.7234	CC-35	4	Martina	Yes	No	2	1			2	1	2	2	1	1	1	1,2,8,11	3	1	2	0	2	0	1	3	1	1
2015-05-01	B	Limón	Talamanca	Puerto viejo	9.6429	-82.7234	CC-36	4	Matilda	Yes	No	2	2			2	1	2	2	1	1	1	1,2,8,11	3	1	2	0	2	0	1	3	1	1
2015-05-01	B	Limón	Talamanca	Puerto viejo	9.6429	-82.7234	CC-37	4	Copito	Yes	Yes	1	2	1700 gr		2	1	2	2	1	1	1	1,2,8,11	3	1	1	9	1	1, 2	1	3	1	1
2015-05-01	B	Limón	Talamanca	Puerto viejo	9.6429	-82.7234	AG-38	3	Shaky	Yes	No	1	2	7000 gr		2	1	2	2	1	1	1	1,2,9	3	1	1	10	1	1	1	3	1	1
2015-05-01	B	Limón	Talamanca	Puerto viejo	9.6429	-82.7234	AG-39	3	Manu	Yes	No	2	1	7000 gr		2	1	2	2	1	1	1	1,2,9	3	1	1	7, 11	1	1, 2	1	3	1	1
2015-05-01	B	Limón	Talamanca	Puerto viejo	9.6429	-82.7234	AG-40	3	Mitxi	Yes	Yes	2	2	3700 gr		2	1	2	2	1	1	1	1,2,9	3	1	2	0	2	0	1	3	1	1
2015-05-01	B	Limón	Talamanca	Puerto viejo	9.6429	-82.7234	AG-41	3	Nuevo araña	Yes	No	1	1			2	1	2	2	1	1	1	1,2,9	3	1	3	0	3	0	1	3	1	1
2015-05-01	B	Limón	Talamanca	Puerto viejo	9.6429	-82.7234	AG-42	3	Sole	Yes	No	2	1			2	1	2	2	1	1	1	1,2,9	3	1	2	0	2	0	1	3	1	1
2015-05-09	C	Puntarenas	Quepos	Savegre	9.41621	-84.0383	CC-43	4	Coco	Yes	Yes	1	1	3600 gr		2	1	2	2	1	1	1	1,2,9	2	1	2	0	2	0	1	1	1	1
2015-05-09	C	Puntarenas	Quepos	Savegre	9.41621	-84.0383	CC-44	4	sin nombre	Yes	Yes	2	1			2	1	2	2	1	1	1	1,2,9	2	1	2	0	2	0	1	1	1	1
2015-05-09	C	Puntarenas	Quepos	Savegre	9.41621	-84.0383	AG-45	3	Hombre quemado	Yes	Yes	1	1	7500 gr		2	1	2	2	1	1	1	1,3,9	2	1	2	0	2	0	1	1	1	1
2015-05-09	C	Puntarenas	Quepos	Savegre	9.41621	-84.0383	AG-46	3	Alejandro	Yes	Yes	1	1			2	1	2	2	1	1	1	1,3,9	2	1	2	0	2	0	1	1	1	1
2015-05-09	C	Puntarenas	Quepos	Savegre	9.41621	-84.0383	AG-47	3	Nuka	Yes	Yes	2	1			1	1	2	2	1	1	1	1,3,9	2	1	2	0	2	0	1	1	1	1
2015-05-09	C	Puntarenas	Quepos	Savegre	9.41621	-84.0383	AG-48	3	Anastasia	Yes	Yes	2	1			2	1	2	2	1	1	1	1,3,9	2	1	2	0	2	0	1	1	1	1
2015-05-09	C	Puntarenas	Quepos	Savegre	9.41621	-84.0383	AG-49	3	Pancha	Yes	Yes	2	1			2	1	2	2	1	1	1	1,3,9	2	1	2	0	2	0	1	1	1	1
2015-06-04	D	Alajuela	Alajuela	Turrúcares	9.95968	-84.3065	CC-50	4	Yumanji	Yes	Yes	1	1	4000 gr	38.3	2	1	1	2	1	1	1	1,2,4	2	1	2	0	1	2	1	2	1	1
2015-06-04	D	Alajuela	Alajuela	Turrúcares	9.95968	-84.3065	CC-51	4	Simona	Yes	Yes	2	1	2500 gr	38	3	1	2	2	1	1	1	1,2,4	2	1	2	0	1	2	1	2	1	1
2015-06-04	D	Alajuela	Alajuela	Turrúcares	9.95968	-84.3065	CC-52	4	Win	Yes	Yes	2	1		39.5	2	1	2	2	1	1	1	1,2,4	2	1	2	0	1	2	1	2	1	1
2015-06-04	D	Alajuela	Alajuela	Turrúcares	9.95968	-84.3065	AP-53	2	Macho bebÉ (1año)	Yes	Yes	1	2	1600 gr	37.5	2	1	2	2	1	1	1	1,2,3,9	2	1	1	3	1	1.2	1	2	1	1
2015-06-04	D	Alajuela	Alajuela	Turrúcares	9.95968	-84.3065	AP-54	2	Hembra bebÉ (4 meses)	Yes	Yes	2	2	1500 gr	38.7	2	1	2	2	1	1	1	1,2,3,9	2	1	1	3	1	1.2	1	2	1	1
2015-06-04	D	Alajuela	Alajuela	Turrúcares	9.95968	-84.3065	AP-55	2	Charlin	Yes	Yes	2	1		37.5	2	1	2	2	1	1	1	1,2,3,9	2	1	2	0	1	1.2	1	2	1	1
2015-06-04	D	Alajuela	Alajuela	Turrúcares	9.95968	-84.3065	AP-56	2	Congo adulta 1	Yes	Yes	2	1			2	1	2	2	1	1	1	1,2,3,9	2	1	2	0	1	1.2	1	2	1	1
2015-06-04	D	Alajuela	Alajuela	Turrúcares	9.95968	-84.3065	AP-57	2	Congo adulta 2	Yes	Yes	2	1			2	1	2	2	1	1	1	1,2,3,9	2	1	2	0	1	1.2	1	2	1	1
2015-06-04	D	Alajuela	Alajuela	Turrúcares	9.95968	-84.3065	AG-58	3	Amanda	Yes	Yes	2	1			2	1	2	2	1	1	1	1,2,3	2	1	2	0	1	2	1	2	1	1
2015-06-04	D	Alajuela	Alajuela	Turrúcares	9.95968	-84.3065	AG-59	3	Lulu	Yes	Yes	2	1	6000 gr	39.2	2	1	2	2	1	1	1	1,2,3	2	1	2	0	1	2	1	2	1	1
2015-06-04	D	Alajuela	Alajuela	Turrúcares	9.95968	-84.3065	AG-60	3	Lolo	Yes	Yes	1	1	7600 gr	38.5	2	1	2	2	1	1	1	1,2,3	2	1	2	0	1	2	1	2	1	1
2015-06-04	D	Alajuela	Alajuela	Turrúcares	9.95968	-84.3065	AG-61	3	Gandi	Yes	Yes	1	1	9000 kg	38.3	2	1	2	2	1	1	2	1,2,3	2	1	2	0	1	2	1	2	1	1
2015-06-09	E	Puntarenas	Golfito	Golfito	8.67752	-83.3194	AG-62	3	Winkie	Yes	Yes	2	1			1	1	2	2	1	1	1	1,2,9	2	1	2	0	2	0	1	2	1	1
2015-06-09	E	Puntarenas	Golfito	Golfito	8.67752	-83.3194	AG-63	3	Sweetie	Yes	Yes	2	1			2	1	2	2	1	1	1	1,2,9	2	1	1	12	1	3, 2	1	2	1	1
2015-06-09	E	Puntarenas	Golfito	Golfito	8.67752	-83.3194	AG-64	3	Panzón	Yes	Yes	1	1			2	1	2	2	1	1	1	1,2,9	2	1	2	0	2	0	1	2	1	1
2015-06-09	E	Puntarenas	Golfito	Golfito	8.67752	-83.3194	AP-65	2	Conguito	Yes	Yes	1	2			2	1	2	2	1	1	1	1,2,8,9	2	1	2	0	2	0	1	2	1	1
2015-06-09	E	Puntarenas	Golfito	Golfito	8.67752	-83.3194	AP-66	2	Perla	Yes	Yes	2	2			2	1	2	2	1	1	1	1,2,8,9	2	1	2	0	2	0	1	2	1	1
2015-06-09	E	Puntarenas	Golfito	Golfito	8.67752	-83.3194	AP-67	2	Congo hembra ciega	Yes	Yes	2	2			3	1	2	2	1	1	1	1,2,8,9	2	1	1	10	1	2, 3	1	2	1	1
2015-06-09	E	Puntarenas	Golfito	Golfito	8.67752	-83.3194	CC-68	4	Camila	Yes	Yes	2	2			2	1	2	2	1	1	1	1,2,5	2	1	2	0	2	0	1	2	1	1
2015-06-09	E	Puntarenas	Golfito	Golfito	8.67752	-83.3194	SO-69	1	Orejitas	Yes	Yes	1	2			2	1	2	2	1	1	1	1,2,9	2	1	2	0	2	0	1	2	1	1
2015-06-09	E	Puntarenas	Golfito	Golfito	8.67752	-83.3194	SO-70	1	Brigitte	Yes	Yes	2	2			2	1	2	2	1	1	1	1,2,9	2	1	2	0	2	0	1	2	1	1
2015-06-09	E	Puntarenas	Golfito	Golfito	8.67752	-83.3194	SO-71	1	Raperito	Yes	Yes	1	2			2	1	2	2	1	1	1	1,2,9	2	1	2	0	2	0	1	2	1	1
2015-06-11	F	Alajuela	Alajuela	Vara Blanca	10.2042	-84.162	AG-72	3	Pancha	Yes	Yes	2	1			2	1	2	2	1	1	1	1,2,3,4,5,7,9,12	2	1	2	0	2	0	1	3	1	2
2015-06-11	F	Alajuela	Alajuela	Vara Blanca	10.2042	-84.162	AG-73	3	Pancho	Yes	Yes	1	1			2	1	2	2	1	1	1	1,2,3,4,5,7,9,12	2	1	2	0	2	0	1	3	1	2
2015-06-11	F	Alajuela	Alajuela	Vara Blanca	10.2042	-84.162	AG-74	3	Rubí	Yes	Yes	2	1			2	1	2	2	1	1	1	1,2,3,4,5,7,9,12	2	1	3	0	2	0	1	3	1	2
2015-06-11	F	Alajuela	Alajuela	Vara Blanca	10.2042	-84.162	AG-75	3	Ramona	Yes	Yes	2	1			2	1	2	2	1	1	1	1,2,3,4,5,7,9,12	2	1	2	0	2	0	1	3	1	2
2015-06-11	F	Alajuela	Alajuela	Vara Blanca	10.2042	-84.162	AG-76	3	Esperanza	Yes	Yes	2	1			2	1	2	2	1	1	1	1,2,3,4,5,7,9,12	2	1	2	0	2	0	1	3	1	2
2015-06-11	F	Alajuela	Alajuela	Vara Blanca	10.2042	-84.162	CC-77	4	Cachorro macho 025325272	Yes	Yes	1	2			2	1	2	2	1	1	1	1,2,3,4,5,7	2	1	2	0	2	0	1	3	1	2
2015-06-11	F	Alajuela	Alajuela	Vara Blanca	10.2042	-84.162	CC-78	4	Macho Karim	Yes	Yes	1	1			2	1	2	2	1	1	1	1,2,3,4,5,7	2	1	2	0	2	0	1	3	1	2
2015-06-11	F	Alajuela	Alajuela	Vara Blanca	10.2042	-84.162	CC-79	4	Madre de cachorro	Yes	Yes	2	1			3	2	2	2	1	1	1	1,2,3,4,5,7	2	1	2	0	2	0	1	3	1	2
2015-06-11	F	Alajuela	Alajuela	Vara Blanca	10.2042	-84.162	CC-80	4	Cara blanca embarazada 025127579	Yes	Yes	2	1		33	2	1	2	2	1	1	1	1,2,3,4,5,7	2	1	2	0	2	0	1	3	1	2
2015-07-03	G	Puntarenas	Puntarenas	Aranjuez	10.0495	-84.8057	AG-81	3	La macha	Yes	Yes	2	1	6200 gr	38.8	2	1	2	2	1	1	1	1,2,9,13	2	1	2	0	2	0	1	1	1	1
2015-07-03	G	Puntarenas	Puntarenas	Aranjuez	10.0495	-84.8057	AG-82	3	La flaka 2	Yes	Yes	2	1	5010 gr	39.1	2	1	2	2	1	1	1	1,2,9,13	2	1	2	0	2	0	1	1	1	1
2015-07-03	G	Puntarenas	Puntarenas	Aranjuez	10.0495	-84.8057	AG-83	3	Lizeth	Yes	Yes	2	1	7740 gr	38.9	2	1	2	2	1	1	1	1,2,9,13	2	1	2	0	2	0	1	1	1	1
2015-07-03	G	Puntarenas	Puntarenas	Aranjuez	10.0495	-84.8057	AG-84	3	Dorita	Yes	Yes	2	2	1944 gr	37.7	3	1	2	2	1	2	1	1,2,8	2	1	2	0	2	0	1	1	1	1
2015-07-03	G	Puntarenas	Puntarenas	Aranjuez	10.0495	-84.8057	AG-85	3	La Flaca	Yes	Yes	2	2	4800 gr	38.6	2	1	2	2	1	1	1	1,2,9,13	2	1	2	0	2	0	1	1	1	1
2015-07-03	G	Puntarenas	Puntarenas	Aranjuez	10.0495	-84.8057	AG-86	3	Chiquito	Yes	Yes	1	1	6810 gr	39.1	2	1	2	2	1	1	1	1,2,9,13	2	1	2	0	2	0	1	1	1	1
2015-07-03	G	Puntarenas	Puntarenas	Aranjuez	10.0495	-84.8057	AG-87	3	Pancita	Yes	Yes	2	1	5258 gr	39.5	2	1	2	2	1	1	1	1,2,9,13	2	1	2	0	2	0	1	1	1	1
2015-07-03	G	Puntarenas	Puntarenas	Aranjuez	10.0495	-84.8057	AG-88	3	Anita	Yes	Yes	2	1	7960 gr	39.5	2	1	2	2	1	1	1	1,2,9,13	2	1	2	0	2	0	1	1	1	1
2015-08-19	H	Alajuela	Alajuela	La garita	10.0124	-84.2758	CC-89	4	Collarcito	Yes	Yes	2	1		38.8	3	2	2	2	1	1	1	1,2,8,12	2	1	3	0	2	0	1	3	1	1
2015-08-19	H	Alajuela	Alajuela	La garita	10.0124	-84.2758	CC-90	4	Chineado	Yes	Yes	2	2	820 gr		2	1	2	2	1	1	1	1,2,8,12	2	1	1	9	1	1.6	1	3	1	1
2015-08-19	H	Alajuela	Alajuela	La garita	10.0124	-84.2758	SO-91	1	Saimirii bebé clínica	Yes	Yes	1	2	280 gr		2	1	2	2	1	1	1	8,14,15	2	1	3	0	3	0	1	3	3	1
2015-08-19	H	Alajuela	Alajuela	La garita	10.0124	-84.2758	AG-92	3	sin nombre "exhibición"	Yes	Yes	2	1		39	2	1	2	2	1	1	1	1,8,16	2	1	2	0	2	0	1	3	1	1
2015-08-19	H	Alajuela	Alajuela	La garita	10.0124	-84.2758	AG-93	3	Mamosh	Yes	Yes	1	2	1555 gr		2	1	2	2	1	1	1	1,2,5,12,15	2	1	2	0	2	0	1	3	1	1
2015-08-19	H	Alajuela	Alajuela	La garita	10.0124	-84.2758	AP-94	2	Ayleen	Yes	Yes	2	2	2450 gr		2	1	2	2	1	1	1	1,2,9,14	2	1	1	3	1	1.7	1	3	1	1
2015-08-19	H	Alajuela	Alajuela	La garita	10.0124	-84.2758	AP-95	2	Chispa	Yes	Yes	1	2			2	1	2	2	1	1	1	1,2,9,14	2	1	1	3	1	1.7	1	3	3	1
2015-08-19	H	Alajuela	Alajuela	La garita	10.0124	-84.2758	AP-96	2	Sam panzón	Yes	Yes	1	2			2	1	1	2	1	1	1	1,2,9,14	2	1	1	3	1	1,7,8	1	3	3	1
2015-08-19	H	Alajuela	Alajuela	La garita	10.0124	-84.2758	AP-97	2	Bonita	Yes	Yes	2	2			3	1	2	2	1	2	1	1,2,9,14	2	1	1	5	1	1.6	1	3	3	1
2015-08-19	H	Alajuela	Alajuela	La garita	10.0124	-84.2758	AP-98	2	Burusca	Yes	Yes	2	2	1230 gr		2	1	2	2	1	1	1	1,2,9,14	2	1	1	3	1	1.7	1	3	1	1
2015-08-26	I	Arenal	San Carlos	Monterrey	10.5181	-84.6889	CC-99	4	La Beba	Yes	Yes	2	1	3000 gr	39.7	2	1	2	2	1	1	1	1,2,3,4,5,7	2	1	2	0	2	0	1	3	1	2
2015-08-26	I	Arenal	San Carlos	Monterrey	10.5181	-84.6889	CC-100	4	Pandora	Yes	Yes	2	2	1800 gr	39.7	2	1	2	2	1	1	1	1,2,3,4,5,7	2	1	2	0	2	0	1	3	1	2
2015-08-26	I	Arenal	San Carlos	Monterrey	10.5181	-84.6889	CC-101	4	Fifi	Yes	Yes	2	1	2200 gr	39.5	3	1	2	2	1	1	1	1,2,3,4,5,7	2	1	1	13	1	2	1	3	1	2
2015-08-26	I	Arenal	San Carlos	Monterrey	10.5181	-84.6889	CC-102	4	Jansy	Yes	Yes	2	1	2000 gr	39.2	3	1	2	2	1	1	1	1,2,3,4,5,7	2	1	2	0	2	0	1	3	1	2
2015-08-26	I	Arenal	San Carlos	Monterrey	10.5181	-84.6889	CC-103	4	Jeronimo	Yes	Yes	1	1	3000 gr	41.5	3	1	1	2	1	1	1	1,2,3,4,5,7	2	1	2	0	2	0	1	3	1	2
2015-08-26	I	Arenal	San Carlos	Monterrey	10.5181	-84.6889	CC-104	4	Balú	Yes	Yes	1	1	2500 gr	38.7	2	1	2	2	1	1	1	1,2,3,4,5,7	2	1	2	0	2	0	1	3	1	2
2015-08-26	I	Arenal	San Carlos	Monterrey	10.5181	-84.6889	CC-105	4	Simón	Yes	Yes	1	1	2500 gr	39.3	2	1	2	2	1	1	1	1,2,3,4,5,7	2	1	2	0	2	0	1	3	1	2
2015-08-26	I	Arenal	San Carlos	Monterrey	10.5181	-84.6889	CC-106	4	Macho	Yes	Yes	1	1		38.3	2	1	2	2	1	1	1	1,2,3,4,5,7	2	1	2	0	2	0	1	3	1	2
2015-08-26	I	Arenal	San Carlos	Monterrey	10.5181	-84.6889	CC-107	4	Yoya	Yes	Yes	2	1		40.6	2	1	2	2	1	1	1	1,2,3,4,5,7	2	1	2	0	2	0	1	3	1	2
2015-08-26	I	Arenal	San Carlos	Monterrey	10.5181	-84.6889	CC-108	4	Lola	Yes	Yes	2	2		39.4	2	1	2	2	1	1	1	1,2,3,4,5,7	2	1	2	0	2	0	1	3	1	2
2015-08-26	I	Arenal	San Carlos	Monterrey	10.5181	-84.6889	AG-109	3	Sara	Yes	Yes	2	1	3800 gr	39.5	2	1	2	2	1	1	1	1,2,3,4,5,7,9,12	2	1	2	0	2	0	1	3	1	2
2015-08-26	I	Arenal	San Carlos	Monterrey	10.5181	-84.6889	AG-110	3	Bebé adulta	Yes	Yes	2	1	9500 gr	41.1	2	1	2	2	1	1	1	1,2,3,4,5,7,9,12	2	1	2	0	2	0	1	3	1	2
2015-08-26	I	Arenal	San Carlos	Monterrey	10.5181	-84.6889	AG-111	3	Bebita	No	Yes	1	2	0	0	2	1	2	2	1	1	1	0	3	1	3	0	3	0	1	3	1	2
2015-08-26	I	Arenal	San Carlos	Monterrey	10.5181	-84.6889	AG-112	3	Pancho	Yes	Yes	1	1	6100 gr	39.2	2	1	2	2	1	1	1	1,2,3,4,5,7,9,12	2	1	2	0	2	0	1	3	1	2
2015-08-26	I	Arenal	San Carlos	Monterrey	10.5181	-84.6889	AG-113	3	Yudi	Yes	Yes	2	1	5000 gr	40	3	1	2	2	1	1	1	1,2,3,4,5,7,9,12	2	1	2	0	2	0	1	3	1	2
2015-08-26	I	Arenal	San Carlos	Monterrey	10.5181	-84.6889	AG-114	3	Mike tyson	Yes	Yes	1	1	7000 gr	37.8	2	1	2	2	1	1	1	1,2,3,4,5,7,9,12	2	1	2	0	2	0	1	3	1	2
2015-08-26	I	Arenal	San Carlos	Monterrey	10.5181	-84.6889	AG-115	3	Mona	Yes	Yes	2	1	4600 gr	38.2	3	1	2	2	1	1	1	1,2,3,4,5,7,9,12	2	1	2	0	2	0	1	3	1	2
2015-08-26	I	Arenal	San Carlos	Monterrey	10.5181	-84.6889	CC-116	4	Tarzan	Yes	Yes	2	1			2	1	2	2	1	1	1	1,2,3,4,5,7,9,12	2	1	2	0	2	0	1	3	1	2
2015-09-23	F	Alajuela	Alajuela	Vara Blanca	10.2042	-84.162	CC-117	4	Pirulo	Yes	Yes	1	2	1100 gr	37.3	2	1	1	2	1	2	1	1,2,3,4,5,7,9,12	2	1	2	0	2	0	1	3	1	2
2015-09-23	F	Alajuela	Alajuela	Vara Blanca	10.2042	-84.162	CC-118	4	Juancho	Yes	Yes	1	2	1800 gr	39.1	2	1	2	2	1	1	1	1,2,3,4,5,7,9,12	2	1	2	0	2	0	1	3	1	2
2015-10-26	H	Alajuela	Alajuela	La garita	10.2042	-84.162	AG-119	3	Adulto 1	Yes	Yes	2	1	8000 gr	38.1	2	1	2	2	1	1	1	1,2,9,16	2	1	2	0	2	0	1	2	1	2
2015-10-26	H	Alajuela	Alajuela	La garita	10.2042	-84.162	AG-120	3	Adulto 2	Yes	Yes	2	1	5000 gr	39.3	3	1	1	2	4	1	1	1,2,9,16	2	1	2	0	2	0	1	2	1	2
2015-10-26	H	Alajuela	Alajuela	La garita	10.2042	-84.162	AG-121	3	Adulto 3	Yes	Yes	2	1		38.3	2	1	2	2	1	1	1	1,2,9,16	2	1	2	0	2	0	1	2	1	2
2015-10-26	H	Alajuela	Alajuela	La garita	10.2042	-84.162	AG-122	3	Adulto 4	Yes	Yes	1	1	4000 gr	39	2	1	2	2	1	1	1	1,2,9,16	2	1	2	0	2	0	1	2	1	2
2015-10-26	H	Alajuela	Alajuela	La garita	10.2042	-84.162	CC-123	4	cariblanco 1	Yes	Yes	1	2		39.4	2	2	2	2	1	1	1	1,2,4,5	2	1	2	0	2	0	1	2	1	2
2015-10-26	H	Alajuela	Alajuela	La garita	10.2042	-84.162	CC-124	4	Cariblanco 2	Yes	Yes	1	2		39.9	2	2	2	2	4	1	1	1,2,4,5	2	1	2	0	2	0	1	2	1	2
2015-10-26	H	Alajuela	Alajuela	La garita	10.2042	-84.162	CC-125	4	Cariblanco 3	Yes	Yes	2	2		39.3	2	1	2	2	1	2	1	1,2,4,5	2	1	2	0	2	0	1	2	1	2
2015-10-26	H	Alajuela	Alajuela	La garita	10.2042	-84.162	SO-126	1	Saimiri cabeza gris	Yes	Yes	1	1	1500 gr	39.2	2	1	2	2	1	1	1	1,2,4,5	2	1	2	0	2	0	1	2	1	2
2015-10-26	H	Alajuela	Alajuela	La garita	10.2042	-84.162	SO-127	1	Titi jaula 1	Yes	Yes	1	1	1000 gr	39.9	2	1	2	2	1	1	1	1,2,4,5	2	1	2	0	2	0	1	2	1	2
2015-10-26	H	Alajuela	Alajuela	La garita	10.2042	-84.162	SO-128	1	Titi jaula 2	Yes	Yes	1	1	1000 gr	40.3	2	1	2	2	1	1	1	1,2,4,5	2	1	2	0	2	0	1	2	1	2
2015-10-26	H	Alajuela	Alajuela	La garita	10.2042	-84.162	SO-129	1	Titi jaula 2,1	Yes	Yes	1	1	1kg	39.5	2	1	2	2	1	1	1	1,2,4,5	2	1	2	0	2	0	1	2	1	2
2015-10-26	H	Alajuela	Alajuela	La garita	10.2042	-84.162	SO-130	1	titi jaula 3	Yes	Yes	2	1	1000 gr	39	2	1	2	2	1	1	1	1,2,4,5	2	1	2	0	2	0	1	2	1	2
2015-10-26	H	Alajuela	Alajuela	La garita	10.2042	-84.162	CC-131	4	Cariblanco clinica	Yes	Yes	1	1		38.9	2	1	2	2	1	1	1	1,2,4,5	2	1	2	0	2	0	1	2	1	2
2015-11-10	L	Guanacaste	Nicoya	Nosara	9.9771	-85.674	AP-132	2	Bebé mordido	Yes	Yes	1	2			2	1	2	2	2*	1	1	14	3	1	2	0	2	0	1	3	3	0
2015-11-18	J	Guanacaste	Cañas	Cañas	10.4531	-85.1251	AP-133	2	Congo cagón	Yes	Yes	1	2			2	1	2	2	1	1	1	14	3	1	2	0	2	0	1	3	3	0
2015-11-18	J	Guanacaste	Cañas	Cañas	10.4531	-85.1251	AP-134	2	La gorda	Yes	Yes	2	2			2	1	2	2	1	1	1	14	3	1	2	0	2	0	1	3	3	0
2015-11-18	J	Guanacaste	Cañas	Cañas	10.4531	-85.1251	AP-135	2	Paquito	Yes	Yes	1	2			2	1	2	2	1	1	1	14	3	1	2	0	2	0	1	3	3	0
2015-11-18	J	Guanacaste	Cañas	Cañas	10.4531	-85.1251	AP-136	2	Chepito	Yes	Yes	1	2			2	1	2	2	1	1	1	14	3	1	2	0	2	0	1	3	3	0
2015-11-18	J	Guanacaste	Cañas	Cañas	10.4531	-85.1251	AG-137	3	Lola	Yes	Yes	2	1	10000 gr	39.7	1	1	2	2	1	1	1	1,2,5,17	2	1	2	0	2	0	1	3	1	2
2015-11-18	J	Guanacaste	Cañas	Cañas	10.4531	-85.1251	AG-138	3	Lucy	Yes	Yes	2	1	5500 gr	39.4	2	1	2	2	1	1	1	1,2,5,17	2	1	2	0	2	0	1	3	1	2
2015-11-18	J	Guanacaste	Cañas	Cañas	10.4531	-85.1251	AG-139	3	Gigi	Yes	Yes	2	1	8500 gr	37.9	2	1	2	2	1	1	1	1,2,5,17	2	1	2	0	2	0	1	3	1	2
2015-11-18	J	Guanacaste	Cañas	Cañas	10.4531	-85.1251	AG-140	3	Panchita	Yes	Yes	2	1	11000 gr		1	1	2	2	1	1	2	1,2,5,17	2	1	2	0	2	0	1	3	1	2
2015-11-18	J	Guanacaste	Cañas	Cañas	10.4531	-85.1251	CC-141	4	Tita	Yes	Yes	2	1	4500 gr	40	2	1	1	2	1	1	1	1,2,5,17	2	1	1	7	2	0	1	3	1	2
2015-11-18	J	Guanacaste	Cañas	Cañas	10.4531	-85.1251	CC-142	4	Sixto	Yes	Yes	1	1	2500 gr	39.8	3	1	1	2	1	2	1	1,2,5,17	2	1	2	0	2	0	1	3	1	2
2015-11-23	K	Limón	Pococí	Barra del colorado	10.7714	-83.597	AG-143	3	Pancho	Yes	Yes	1	1			2	1	2	2	1	1	1	1,3,17,18,19	2	1	2	0	2	0	2	0	2	0
2015-11-23	K	Limón	Pococí	Barra del colorado	10.7714	-83.597	CC-144	4	Cara blanca 025121559	Yes	Yes	2	1			2	1	1	2	1	1	1	1,3,17,18,19	2	1	2	0	2	0	2	0	2	0
2015-11-23	K	Limón	Pococí	Barra del colorado	10.7714	-83.597	CC-145	4	Cara blanca 025103090	Yes	Yes	2	1			4	1	1	2	1	1	1	1,3,17,18,19	2	1	2	0	2	0	2	0	2	0
2015-11-27	M	Heredia	Lagunilla	Barreal de Heredia	9.97757	-84.1276	AP-146	2	Bebé hospital	Yes	Yes	1	2			2	1	2	2	1	1	1	1,2,4,5	3	1	2	0	2	0	1	2	1	2
2015-12-02	A	Puntarenas	Quepos	Quepos	9.48109	-84.1408	CC-147	4		Yes	Yes	1	1			2	1	2	2	1	1	1	1,2,4,5	2	1	2	0	2	0	1	2	1	2
2015-12-02	A	Puntarenas	Quepos	Quepos	9.48109	-84.1408	CC-148	4		Yes	Yes	1	1			2	1	2	2	1	1	1	1,2,4,5	2	1	2	0	2	0	1	2	1	2
2015-12-02	A	Puntarenas	Quepos	Quepos	9.48109	-84.1408	CC-149	4		Yes	Yes	2	1			2	1	2	2	1	1	1	1,2,4,5	2	1	2	0	2	0	1	2	1	2
2015-12-02	A	Puntarenas	Quepos	Quepos	9.48109	-84.1408	AP-150	2		Yes	Yes	1	1			2	1	2	2	1	1	1	1,2,4,5	2	1	2	0	2	0	1	2	1	2
2015-12-02	A	Puntarenas	Quepos	Quepos	9.48109	-84.1408	SO-151	1		Yes	Yes	1	1			2	1	2	2	1	1	1	1,2,4,5	2	1	2	0	2	0	1	2	1	2
2015-12-02	A	Puntarenas	Quepos	Quepos	9.48109	-84.1408	AP-152	2		Yes	Yes	2	2			2	1	2	2	1	1	1	1,2,4,5	2	1	2	0	2	0	1	2	1	2
2015-12-02	A	Puntarenas	Quepos	Quepos	9.48109	-84.1408	CC-153	4		No	Yes	1	1			2	1	2	2	1	1	1	1,2,4,5	2	1	2	0	2	0	1	2	1	2
ABREVIATIONS FOR EACH COLUM
	A: KSRF							1: Saimiri oesrtedii				1: Male	1: Adult			1: Obese	1: Good	1: Yes	1: Yes	1: Normal	1: Normal	1: Normal	1: Fruits	1: Once a day	1: Normal	1: Yes	0: N/A	1: Yes	0: N/A	1: Yes	1: Once a year	1: Yes	1: Once a year
	B: Centro de Rescate Jaguar							2: Alouatta palliata				2: Female	2: Young			2: Normal	2: Bad	2: No	2: No	2: Congestive	2: Slight dehydration	2: Enlarged	2: Vegetables	2: Twice a day	2: Dismunuído	2: No	1: Tail Abscess	2: No	1: Antibiotic	2: No	2: Twice a year	2: No	2: Twice a year
	C: CoopeSilencio							3: Ateles geoffroyi								3: Thin				3: Jaundiced	3: Moderate dehydration		3: Dog food	3: Three times a day	3: Aumentado	3: Unknown	2: Chronic Diarrhea	3: Unknown	2: Vitamins		3: Constant	3: Still young to receive the treatment
	D: Costa Rica Animal Rescue Center							4: Cebus capucinus								4: Cachectic				4: Pale	4: Severe dehydration		4: Insects		4: Anorexia		3: Diarrhea		3: Antiparasitic
	E: Osa Wildlife sanctuary							5: Callithix jacchus												5: Cyanotic			5: Egg				4: Tail Alopecia		4: Pancreatic enzyme
	F: Cataratas La Paz																						6: Meat				5: Tail, hands and skin infection		5: Surgery
	G: Santuario de Lapas																						7: Chicken				6: Fungi infection		6: Anti-inflammatory
	H: Zooave																						8: Goat's Milk				7: Malnutrition, Malabsorption Syndrome		7: Probiotics
	I: Jardines cataratas del Arenal																						9: Leaves				8: Lost a leg		8: Serum
	J: Centro de rescate las pumas																						10: Cereal				9: Wounds and bites
	K: Barra del Colorado																						11: Flowers				10: Lost an eye
	L: Nosara																						12: Wholemeal bread				11: Lost an arm
	M: Hospital																						13: Animal protein				12: Leishmania ulcer
																											13: Fly worms
